# Supplementary material for: Sumakuru, a deeply-diverging new genus of lyssomanine jumping spiders from Ecuador (Araneae: Salticidae)
Source: Zookeys. 2016 Sep 1;(614):87–96. doi: 10.3897/zookeys.614.9368 (PMC5027657; doi:10.3897/zookeys.614.9368)
Supplement: XML Treatment for Sumakuru [file zookeys.614.9368-treatment1.xml]

<!DOCTYPE tp:taxon-treatment
  PUBLIC "-//TaxonX//DTD Taxonomic Treatment Publishing DTD v0 20100105//EN" "tax-treatment-NSO.dtd">
<tp:taxon-treatment xmlns:tp="http://www.plazi.org/taxpub"><tp:treatment-meta><kwd-group><label>Taxon classification</label><kwd><named-content content-type="kingdom">Animalia</named-content></kwd><kwd><named-content content-type="order">Araneae</named-content></kwd><kwd><named-content content-type="family">Salticidae</named-content></kwd></kwd-group><mixed-citation publication-type="journal"><person-group><name><surname>Maddison</surname><given-names>Wayne P.</given-names></name></person-group><article-title><italic><tp:taxon-name><tp:taxon-name-part taxon-name-part-type="genus">Sumakuru</tp:taxon-name-part></tp:taxon-name></italic>, a deeply-diverging new genus of lyssomanine jumping spiders from Ecuador (<tp:taxon-name><tp:taxon-name-part taxon-name-part-type="order">Araneae</tp:taxon-name-part></tp:taxon-name>: <tp:taxon-name><tp:taxon-name-part taxon-name-part-type="family">Salticidae</tp:taxon-name-part></tp:taxon-name>)</article-title><source>Zookeys</source><day>1</day><month>9</month><year>2016</year><volume>2016</volume><issue>614</issue><fpage>87</fpage><lpage>96</lpage><pub-id pub-id-type="doi">10.3897/zookeys.614.9368</pub-id></mixed-citation></tp:treatment-meta><tp:nomenclature><tp:taxon-name>
            <tp:taxon-name-part taxon-name-part-type="genus">Sumakuru</tp:taxon-name-part>
            <object-id xmlns:xlink="http://www.w3.org/1999/xlink" content-type="zoobank" xlink:type="simple">http://zoobank.org/AF495AC9-F56E-44B3-AB88-D1D73AA1089D</object-id>
          </tp:taxon-name><tp:taxon-authority>Maddison</tp:taxon-authority><tp:taxon-status xmlns:xlink="http://www.w3.org/1999/xlink" xlink:type="simple">gen. n.</tp:taxon-status></tp:nomenclature><tp:treatment-sec sec-type="type species" id="SECID0EZIAC"><title>Type species.</title><p>
            <italic><tp:taxon-name><tp:taxon-name-part taxon-name-part-type="genus">Sumakuru</tp:taxon-name-part> <tp:taxon-name-part taxon-name-part-type="species">bigal</tp:taxon-name-part></tp:taxon-name></italic> Maddison, sp. n.</p></tp:treatment-sec><tp:treatment-sec sec-type="etymology" id="SECID0EJJAC"><title>Etymology.</title><p>From the Quechua <italic>sumak</italic>, “great, marvellous” and <italic>uru</italic>, “spider”. The same root <italic>sumak</italic> is the source of the name of the volcano Sumaco, from whose southeastern slopes the type species is known. <italic><tp:taxon-name><tp:taxon-name-part taxon-name-part-type="genus">Sumakuru</tp:taxon-name-part></tp:taxon-name></italic> is to be treated as grammatically masculine.</p></tp:treatment-sec><tp:treatment-sec sec-type="diagnosis" id="SECID0E3JAC"><title>Diagnosis.</title><p>Delicate, pale, and long legged as in other lyssomanines, but with a distinctive palp in which the smoothly arching embolus is connected to the tegulum by a thin sclerite and twisted hematodocha (Fig. <xref ref-type="fig" rid="F1">3</xref> arrow). The carapace is narrow, but higher than in <italic><tp:taxon-name><tp:taxon-name-part taxon-name-part-type="genus">Chinoscopus</tp:taxon-name-part></tp:taxon-name></italic>; the male chelicerae are simple and relatively short, not long and diverging as in many species of <italic><tp:taxon-name><tp:taxon-name-part taxon-name-part-type="genus">Lyssomanes</tp:taxon-name-part></tp:taxon-name></italic>. While the form of the embolus is unique among known lyssomanines, the other features cited are not fully distinctive, as some <italic><tp:taxon-name><tp:taxon-name-part taxon-name-part-type="genus">Lyssomanes</tp:taxon-name-part></tp:taxon-name></italic> have a narrow carapace and short male chelicerae. It is unfortunate that we do not yet have morphological synapomorphies to distinguish each of <italic><tp:taxon-name><tp:taxon-name-part taxon-name-part-type="genus">Sumakuru</tp:taxon-name-part></tp:taxon-name></italic>, <italic><tp:taxon-name><tp:taxon-name-part taxon-name-part-type="genus">Lyssomanes</tp:taxon-name-part></tp:taxon-name></italic> and <italic><tp:taxon-name><tp:taxon-name-part taxon-name-part-type="genus">Chinoscopus</tp:taxon-name-part></tp:taxon-name></italic> from one another. However, the molecular data strongly support the distinction of <italic><tp:taxon-name><tp:taxon-name-part taxon-name-part-type="genus">Sumakuru</tp:taxon-name-part></tp:taxon-name></italic> from other lyssomanines, as discussed below. Some specific sites in the alignments submitted to Dryad at which <italic><tp:taxon-name><tp:taxon-name-part taxon-name-part-type="genus">Sumakuru</tp:taxon-name-part></tp:taxon-name></italic> is unique are: at site 562 of the 28S alignment, <italic><tp:taxon-name><tp:taxon-name-part taxon-name-part-type="genus">Sumakuru</tp:taxon-name-part></tp:taxon-name></italic> has T instead of G or A; site 861 of 28S, A instead of G; site 589 of 16SND1, A instead of T (thus rendering the 10th amino acid of ND1 translated as asparagine instead of either isoleucine or valine). Comments on monophyly are given under “Phylogeny and Discussion”.</p><fig id="F1" position="float" orientation="portrait"><label>Figures 1–11.</label><caption><p>
          <italic><tp:taxon-name><tp:taxon-name-part taxon-name-part-type="genus">Sumakuru</tp:taxon-name-part> <tp:taxon-name-part taxon-name-part-type="species">bigal</tp:taxon-name-part></tp:taxon-name></italic> sp. n., holotype, except <bold>7</bold> (<italic><tp:taxon-name><tp:taxon-name-part taxon-name-part-type="genus">Lyssomanes</tp:taxon-name-part></tp:taxon-name></italic> for comparison). <bold>1–6</bold> Left palp. <bold>1</bold> Prolateral view <bold>2</bold> Oblique prolateral-ventral view (scale bar 0.1 mm) <bold>3</bold> Ventral view <bold>4</bold> Retrolateral view <bold>5</bold> Oblique prolateral-ventral view showing path of spermophore (as seen by clove oil clearing) and interpretation of parts <bold>6</bold> Same, ventral view <bold>7</bold> Trypsin-cleared left palp of <italic><tp:taxon-name><tp:taxon-name-part taxon-name-part-type="genus">Lyssomanes</tp:taxon-name-part> <tp:taxon-name-part taxon-name-part-type="species">viridis</tp:taxon-name-part></tp:taxon-name></italic>, ventral view, showing path of spermophore <bold>8</bold> Carapace, dorsal view <bold>9</bold> face (scale bar 1.0 mm) <bold>10</bold> Carapace, lateral view <bold>11</bold> Photograph of holotype, with left palp and left second leg separated. Abbreviations: <bold>e</bold> = embolus; <bold>c</bold> = conductor; <bold>ma</bold> = median apophysis; <bold>t</bold> = tegulum; <bold>st</bold> = subtegulum.</p></caption><graphic xmlns:xlink="http://www.w3.org/1999/xlink" xlink:href="zookeys-614-087-g001.jpg" position="float" orientation="portrait" xlink:type="simple" id="oo_101548.jpg"/></fig><!--PageBreak--></tp:treatment-sec></tp:taxon-treatment>
