# Supplementary material for: Sumakuru, a deeply-diverging new genus of lyssomanine jumping spiders from Ecuador (Araneae: Salticidae)
Source: Zookeys. 2016 Sep 1;(614):87–96. doi: 10.3897/zookeys.614.9368 (PMC5027657; doi:10.3897/zookeys.614.9368)
Supplement: XML Treatment for Sumakuru bigal [file zookeys.614.9368-treatment2.xml]

<!DOCTYPE tp:taxon-treatment
  PUBLIC "-//TaxonX//DTD Taxonomic Treatment Publishing DTD v0 20100105//EN" "tax-treatment-NSO.dtd">
<tp:taxon-treatment xmlns:tp="http://www.plazi.org/taxpub"><tp:treatment-meta><kwd-group><label>Taxon classification</label><kwd><named-content content-type="kingdom">Animalia</named-content></kwd><kwd><named-content content-type="order">Araneae</named-content></kwd><kwd><named-content content-type="family">Salticidae</named-content></kwd></kwd-group><mixed-citation publication-type="journal"><person-group><name><surname>Maddison</surname><given-names>Wayne P.</given-names></name></person-group><article-title><italic><tp:taxon-name><tp:taxon-name-part taxon-name-part-type="genus">Sumakuru</tp:taxon-name-part></tp:taxon-name></italic>, a deeply-diverging new genus of lyssomanine jumping spiders from Ecuador (<tp:taxon-name><tp:taxon-name-part taxon-name-part-type="order">Araneae</tp:taxon-name-part></tp:taxon-name>: <tp:taxon-name><tp:taxon-name-part taxon-name-part-type="family">Salticidae</tp:taxon-name-part></tp:taxon-name>)</article-title><source>Zookeys</source><day>1</day><month>9</month><year>2016</year><volume>2016</volume><issue>614</issue><fpage>87</fpage><lpage>96</lpage><pub-id pub-id-type="doi">10.3897/zookeys.614.9368</pub-id></mixed-citation></tp:treatment-meta><tp:nomenclature><tp:taxon-name>
            <tp:taxon-name-part taxon-name-part-type="genus">Sumakuru</tp:taxon-name-part>
            <tp:taxon-name-part taxon-name-part-type="species">bigal</tp:taxon-name-part>
            <object-id xmlns:xlink="http://www.w3.org/1999/xlink" content-type="zoobank" xlink:type="simple">http://zoobank.org/29AE8C1D-8C6F-4140-A4D6-1612B0CC1C77</object-id>
          </tp:taxon-name><tp:taxon-authority>Maddison</tp:taxon-authority><tp:taxon-status xmlns:xlink="http://www.w3.org/1999/xlink" xlink:type="simple">sp. n.</tp:taxon-status><xref ref-type="fig" rid="F1">Figs 1–11</xref></tp:nomenclature><tp:treatment-sec sec-type="type material" id="SECID0E2PAC"><title>Type material.</title><p>Holotype: male, ECUADOR: Orellana: Río Bigal Reserve, Mirador Trail. <named-content xmlns:xlink="http://www.w3.org/1999/xlink" content-type="dwc:verbatimCoordinates" xlink:type="simple"><named-content content-type="geo-json" specific-use="{&#34;type&#34;:&#34;Point&#34;,&#34;coordinates&#34;:[-77.419500,-0.528200]}" id="NCID0EFAAE" xlink:type="simple">S 0.5282 W 77.4195</named-content></named-content>. 950 m elev. 2–4 November 2010. W &amp; D Maddison, M Vega, M Reyes. WPM#10-043. DNA voucher d448. The specimen pertains to the <abbrev xmlns:xlink="http://www.w3.org/1999/xlink" content-type="institution" id="ABBRID0EOAAE" xlink:type="simple"><def><p><named-content xlink:type="simple" content-type="institution" xlink:href="http://grbio.org/institution/museum-zoology" id="NCID0ETAAE">Museum of Zoology</named-content>, Pontificia Universidad Católica, Quito, Ecuador </p></def>(QCAZ)</abbrev>, but is currently held in the <abbrev xmlns:xlink="http://www.w3.org/1999/xlink" content-type="institution" id="ABBRID0EDBAE" xlink:type="simple"><def><p>Spencer Entomological Collection at the Beaty Biodiversity <named-content xlink:type="simple" content-type="institution" xlink:href="http://grbio.org/institution/museum-0" id="NCID0EJBAE">Museum</named-content>, <named-content xlink:type="simple" content-type="institution" xlink:href="http://grbio.org/institution/university-british-columbia" id="NCID0EOBAE">University of British Columbia</named-content> </p></def>(UBC-SEM)</abbrev>.</p></tp:treatment-sec><tp:treatment-sec sec-type="etymology" id="SECID0EACAE"><title>Etymology.</title><p>Based on the type locality.</p></tp:treatment-sec><tp:treatment-sec sec-type="diagnosis" id="SECID0EFCAE"><title>Diagnosis.</title><p>The distinct arching spiral of the embolus (Fig. <xref ref-type="fig" rid="F1">1</xref>) is unlike any other known lyssomanine, except perhaps <italic><tp:taxon-name><tp:taxon-name-part taxon-name-part-type="genus">Lyssomanes</tp:taxon-name-part> <tp:taxon-name-part taxon-name-part-type="species">tarmae</tp:taxon-name-part></tp:taxon-name></italic> Galiano, 1980, whose embolus is thicker. The carapace is relatively narrow, and the dark markings on the tarsi and ends of the tibiae of legs 2 and 3 are distinctive (Fig. <xref ref-type="fig" rid="F1">11</xref>).</p></tp:treatment-sec><tp:treatment-sec sec-type="notes" id="SECID0E4CAE"><title>Notes.</title><p>The single male was found by beating understory vegetation in a relatively open tropical rainforest along a ridge. It landed injured on the beating sheet, having lost most of its legs. The preserved specimen now has both palpi, but just 3 legs: the second legs on both sides, and the third leg on the right side.</p></tp:treatment-sec><tp:treatment-sec sec-type="description" id="SECID0ECDAE"><title>Description.</title><p>
            <italic>Male</italic> (holotype, DNA voucher d448). Carapace length 1.7; abdomen length 2.8. Chelicera (Fig. <xref ref-type="fig" rid="F1">9</xref>): modest in size, vertical. Teeth not examined for fear of breaking this singular specimen, but no large or prominent teeth projecting beyond the endites. Palp (Figs <xref ref-type="fig" rid="F1">1–6</xref>): segments long, such that femur is as long as the carapace. Tip of cymbium elongate, extending well distal to bulb (Fig. <xref ref-type="fig" rid="F1">11</xref>). The bulb’s basic configuration is much like that of <italic><tp:taxon-name><tp:taxon-name-part taxon-name-part-type="genus">Lyssomanes</tp:taxon-name-part> <tp:taxon-name-part taxon-name-part-type="species">viridis</tp:taxon-name-part></tp:taxon-name></italic> (Walckenaer, 1837) (Fig. <xref ref-type="fig" rid="F1">7</xref>). The subtegulum is exposed at the proximal side of the bulb, the tegulum occupies the distal retrolateral part of the bulb, and the embolus is on the prolateral side (Figs <xref ref-type="fig" rid="F1">5–6</xref>). The embolus is connected to the tegulum by a narrow sclerite and twisted hematodocha (arrow in Fig. <xref ref-type="fig" rid="F1">3</xref>). A diaphanous conductor is terminal (c in Figs <xref ref-type="fig" rid="F1">5–6</xref>). A broad blade-shaped apophysis, its apparent homolog interpreted as the median apophysis by <xref ref-type="bibr" rid="B2">Galiano (1962</xref> figs 1–2), arises from the retrolateral side of the tegulum (ma in Figs <xref ref-type="fig" rid="F1">5–6</xref>). The spermophore begins proximally, in the subtegulum, then moves distally into the tegulum (Figs <xref ref-type="fig" rid="F1">5–6</xref>) then has a loop extending proximally into the tegulum, before coming into the retrolateral side of the tegulum. From there the duct runs through a narrow bridge of sclerite and hematodocha to cross over the face of the bulb to the prolateral embolus (Figs <xref ref-type="fig" rid="F1">5–6</xref>). The same configuration of the spermophore is seen in <italic><tp:taxon-name><tp:taxon-name-part taxon-name-part-type="genus">Lyssomanes</tp:taxon-name-part></tp:taxon-name></italic> (Fig. <xref ref-type="fig" rid="F1">7</xref>). Legs long, typical for lyssomanines. Carapace (Figs <xref ref-type="fig" rid="F1">8–10</xref>): narrow, with fovea displaced to the posterior. <abbrev xmlns:xlink="http://www.w3.org/1999/xlink" xlink:title="anterior lateral eyes" id="ABBRID0ETFAE" xlink:type="simple">ALE</abbrev> directly above AME (Fig. <xref ref-type="fig" rid="F1">9</xref>). Color in alcohol (Fig. <xref ref-type="fig" rid="F1">11</xref>): pale, almost white, except for black eyes and appendages as noted (Fig. <xref ref-type="fig" rid="F1">11</xref>). Black pigment on the tarsus and distalmost quarter of the tibia of legs 2 and 3. On the palp is some black pigment on the retrolateral edge of the trochanter and femur, and the distal prolateral edge of the femur. Some pale scales clothe the dark ocular region (Figs <xref ref-type="fig" rid="F1">8–10</xref>).</p><!--PageBreak--><!--PageBreak--></tp:treatment-sec><tp:treatment-sec><!--Section generated to contain objects referenced in tp:taxon-treatment.--><fig id="F1" position="float" orientation="portrait"><label>Figures 1–11.</label><caption><p>
          <italic><tp:taxon-name><tp:taxon-name-part taxon-name-part-type="genus">Sumakuru</tp:taxon-name-part> <tp:taxon-name-part taxon-name-part-type="species">bigal</tp:taxon-name-part></tp:taxon-name></italic> sp. n., holotype, except <bold>7</bold> (<italic><tp:taxon-name><tp:taxon-name-part taxon-name-part-type="genus">Lyssomanes</tp:taxon-name-part></tp:taxon-name></italic> for comparison). <bold>1–6</bold> Left palp. <bold>1</bold> Prolateral view <bold>2</bold> Oblique prolateral-ventral view (scale bar 0.1 mm) <bold>3</bold> Ventral view <bold>4</bold> Retrolateral view <bold>5</bold> Oblique prolateral-ventral view showing path of spermophore (as seen by clove oil clearing) and interpretation of parts <bold>6</bold> Same, ventral view <bold>7</bold> Trypsin-cleared left palp of <italic><tp:taxon-name><tp:taxon-name-part taxon-name-part-type="genus">Lyssomanes</tp:taxon-name-part> <tp:taxon-name-part taxon-name-part-type="species">viridis</tp:taxon-name-part></tp:taxon-name></italic>, ventral view, showing path of spermophore <bold>8</bold> Carapace, dorsal view <bold>9</bold> face (scale bar 1.0 mm) <bold>10</bold> Carapace, lateral view <bold>11</bold> Photograph of holotype, with left palp and left second leg separated. Abbreviations: <bold>e</bold> = embolus; <bold>c</bold> = conductor; <bold>ma</bold> = median apophysis; <bold>t</bold> = tegulum; <bold>st</bold> = subtegulum.</p></caption><graphic xmlns:xlink="http://www.w3.org/1999/xlink" xlink:href="zookeys-614-087-g001.jpg" position="float" orientation="portrait" xlink:type="simple" id="oo_101548.jpg"/></fig></tp:treatment-sec><ref-list><ref id="B2"><mixed-citation xmlns:xlink="http://www.w3.org/1999/xlink" xlink:type="simple">
          <person-group><name name-style="western"><surname>Galiano</surname><given-names>ME</given-names></name></person-group> (<year>1962</year>) <article-title>Redescripciones de especies del género <tp:taxon-name><tp:taxon-name-part taxon-name-part-type="genus">Lyssomanes</tp:taxon-name-part></tp:taxon-name> Hentz, 1845, basadas en los ejemplares tipicos. Descripción du una especies nueva (<tp:taxon-name><tp:taxon-name-part taxon-name-part-type="order">Araneae</tp:taxon-name-part></tp:taxon-name>, <tp:taxon-name><tp:taxon-name-part taxon-name-part-type="family">Salticidae</tp:taxon-name-part></tp:taxon-name>).</article-title> <source>Acta Zoologica Lilloana</source> <volume>18</volume>: <fpage>45</fpage>–<lpage>97</lpage>.</mixed-citation></ref></ref-list></tp:taxon-treatment>
